# Supplementary material for: Telomere Architecture Correlates with Aggressiveness in Multiple Myeloma
Source: Cancers (Basel). 2021 Apr 19;13(8):1969. doi: 10.3390/cancers13081969 (PMC8073772; doi:10.3390/cancers13081969)
Supplement: Supplementary file 1 [file cancers-13-01969-s001.zip]

Archive with 1 entries (1 files):
- cancers-1156866-supplementary.pdf
